# Supplementary material for: Astaxanthin Extract from Haematococcus pluvialis and Its Fractions of Astaxanthin Mono- and Diesters Obtained by CCC Show Differential Antioxidant and Cytoprotective Effects on Naïve-Mouse Spleen Cells
Source: Antioxidants (Basel). 2023 May 24;12(6):1144. doi: 10.3390/antiox12061144 (PMC10295246; doi:10.3390/antiox12061144)
Supplement: Supplementary file 1 [file antioxidants-12-01144-s001.zip]

Archive with 1 entries (1 files):
- antioxidants-2338081-supplementary.pdf
